# Supplementary material for: pH and Salt-Assisted Macroscopic Chirality Inversion of Gadolinium Coordination Polymer
Source: Molecules. 2022 Dec 25;28(1):163. doi: 10.3390/molecules28010163 (PMC9821918; doi:10.3390/molecules28010163)
Supplement: Supplementary file 1 [file molecules-28-00163-s001.zip]

Archive with 1 entries (1 files):
- molecules-2083990-supplementary.pdf
